# Supplementary material for: Early Mortality in Infants Born with Neonatally Operated Congenital Heart Defects and Low or Very-Low Birthweight: A Systematic Review and Meta-Analysis
Source: J Cardiovasc Dev Dis. 2023 Jan 27;10(2):47. doi: 10.3390/jcdd10020047 (PMC9966697; doi:10.3390/jcdd10020047)
Supplement: Supplementary file 1 [file jcdd-10-00047-s001.zip]

Archive with 1 entries (1 files):
- jcdd-2118187-supplementary.pdf
